# Supplementary material for: Structural basis for HIV-1 capsid adaption to a deficiency in IP6 packaging
Source: Nat Commun. 2025 Sep 1;16:8152. doi: 10.1038/s41467-025-63363-9 (PMC12402280; doi:10.1038/s41467-025-63363-9)
Supplement: Supplementary file 4 — Source data file [file 41467_2025_63363_MOESM4_ESM.xlsx]

## Sheet: 1i
WT	KAKA	KAKA/G225R	KAKA/T8I	KAKA/T8I/G225R	A77V/KAKA/T8I/G225R	G225R
100	1.09	0	1.8	12.62	32.546	15.4
100	2.8	0	7.15	33.21	31.2714	6.18
100	1.37	0.04	2.37	10.13	32.9489	9.81
100	0.07	0.03	1.29	20.1	36.9675	18.8572
100	0.79	0.04	0.63	19.39	32.5574
100	0.25	0	3.55	1.61	29.1653
100	0.14		1.53	8.42	14.0033
100	0.27		0.85	11.3102
100	0.27		1.77	7.48549
100	0.54		1.58	27.8108
100	0.68		7.8	29.2915
100	0.55		4.06	20.1871
100	0.13		1.48	16.5213
100	0.03		2.58	9.45557
100	0.17		0.99
100	0.264571		0.23
100	0.447059		0.91
100	1.38758		2.10466
100	0.599932		0.744348
100			1.0395
100			1.78581
100			3.21611
100			4.05078
100			3.77135

## Sheet: 1j
Days Post Transfection	WT	KAKA	KAKA/T8I
2	2052	312	170
4	21268	1646	510
6	17718	1534	2044
8	12504	1334	5994
10	5224	966	8438
12	2270	738	10854
14	540	284	16172
16	398	256	13838
18		342	12450
20		228	5370
22		198	2102
24		114	936
26		336
28		134
31		628
35		538
38		1726
42		9154
45		5608

## Sheet: 1k
Days Post Infection	WT	KAKA	KAKA/T8I
2	234	184	448
4	5223	1171	1164
6	20298	1155	4482
8	20651	2042	11300
10	10318	5674	18349
12	9026	19196	8941
14			7395
16			537
17	820	8675
18			806
20	535	2393	269

## Sheet: 2e
	Parental + EV				IPMK KO + MINPP1				IPPK KO + MINPP1
WT	100	100	100	100	27.4686	48.5902	26.5242	10.6787	9.81074	27.0437	14.0865	15.7529
KAKA	84.3594	66.8012	77.3076	93.5975	100.195	97.3106	99.3449	77.3834	81.151	91.8237	99.037	97.2576
KAKA/T8I	112.202	108.896	112.398	115.009	122.992	117.921	122.869	132.358	116.015	114.374	135.634	120.132
KAKA/G225R	32.8364	25.4893	37.1303	27.6624	27.9922	36.2789	16.6645	12.5879	19.6207	27.0093	20.9586	24.6711
KAKA/T8I/G225R	91.2797	86.5915	98.5177	110.481	109.193	116.412	114.394	102.803	117.109	103.412	116.369	114.922
A77V/KAKA/T8I/G225R	113.391	94.3937	99.3447	127.066	119.678	110.662	117.681	83.9371	113.092	92.9663	127.604	128.61
G225R	84.2128	108.087	78.2905	98.5938	20.5526	35.2301	21.1643	14.2838	18.348	19.4747	37.1653	29.4457

## Sheet: 2f
	Parental + EV					IPMK KO + MINPP1					IPPK KO + MINPP1
WT	100	100	100	100	100	0.831122	0	1.77417	0.72	0.826	0.025024	0	0.166265	0.395985	0.165721
KAKA	0.081557	0.123	0.507181	0.229872	0.220287	0.01858	0	0	0	0	0.092415	0	0	0	0
KAKA/T8I	0.504149	1.019	1.92205	0.462834	0.410887	0.065738	0	0.29442	0	0	0.131067	0	0.279482	0.142491	0
KAKA/G225R		0	0	0	0		0	0	0	0		0	0	0	0
KAKA/T8I/G225R	19.0605	10.9086	11.2422	6.8789	5.59394	1.21595	0.173544	1.36604	0.987768	0.593	0.935954	0.37769	2.36421	1.79912	0.659257
A77V/KAKA/T8I/G225R	8.2525	19.1219	21.7471	15.4511	9.99926	0	0	7.06834	3.3875	0.918	0	0	4.93899	5.16373	1.52971
G225R	8.2525	19.1219	11.2931	6.65295	14.1486	0	0	0	0	0	0	0	0	0	0

## Sheet: 2h
	Core	Mul-Core	Ecen	Mul-Ecen	Incom	InMat	total num
WT	335	50	23	13	6	15	442
KAKA	14	1	110	23	9	5	162
KAKA_T8I	51	0	83	5	38	4	181
KAKA_G225R	10	1	85	16	24	16	152
KAKA_T8I_G225R	27	0	30	2	6	1	66
A77V_KAKA_T8I_G225R	311	4	267	15	72	18	687
	Mature (Normal)	Mature (Multi-Cores)	Mature (Eccentric)	Mature (Other)	Mature (Incomplete)	Immature
WT	0.757919	0.113122	0.0520362	0.0294118	0.0135747	0.0339367
KAKA	0.0864198	0.00617284	0.679012	0.141975	0.0555556	0.0308642
KAKA/T8I	0.281768	0	0.458564	0.0276243	0.209945	0.0220994
KAKA/G225R	0.0657895	0.00657895	0.559211	0.105263	0.157895	0.105263
KAKA/T8I/G225R	0.409091	0	0.454545	0.030303	0.0909091	0.0151515
A77V/KAKA/T8I/G225R	0.452693	0.00582242	0.388646	0.0218341	0.104803	0.0262009
	Mature	Mature (Eccentric)	Mature (Abnormal)	Immature
WT	0.871041	0.0520362	0.0429864	0.0339367
KAKA	0.0925926	0.679012	0.197531	0.0308642
KAKA/T8I	0.281768	0.458564	0.237569	0.0220994
KAKA/G225R	0.0723684	0.559211	0.263158	0.105263
KAKA/T8I/G225R	0.409091	0.454545	0.121212	0.0151515
A77V/KAKA/T8I/G225R	0.458515	0.388646	0.126638	0.0262009

## Sheet: 3ghi
	1		2		3		4		5
	Cone	Tube	Cone	Tube	Cone	Tube	Cone	Tube	Cone	Tube
wt_0um	0	0	0	0	0	0	0	0	0	0
wt_5um	0	0	0	0	0	0	0	0	0	0
wt_15um	0	0	0	0	0	0	0	0	0	0
wt_50um	0	1	0	0	0	0	0	0	0	0
wt_100um	0	0	0	1	0	1	0	3	0	9
wt_150um	1	1	5	2	3	1	0	2	0	0
wt_5mM	-	-	-	-	-	-	-	-	-	-
g225r_0um	0	0	0	0	0	0	0	0	0	0
g225r_5um	0	0	0	0	0	0	0	0	0	0
g225r_15um	1	1	0	0	1	8	4	8	0	0			Cone+Tube										cone									tube
g225r_50um	7	12	11	13	12	26	30	36	8	10
g225r_100um	17	15	9	28	8	18	16	47	9	10
g225r_150um	9	83	25	47	84	72	91	68	64	44				0um	5um	15um	50um	100um	150um					0um	5um	15um	50um	100um	150um				0um	5um	15um	50um	100um	150um
g225r_5mM	-	-	-	-	-	-	-	-	-	-			WT	0	0	0	1	0	2				WT	0	0	0	0	0	1			WT	0	0	0	1	0	1
kaka_0um	0	0	0	0	0	0	0	0	0	0				0	0	0	0	1	7					0	0	0	0	0	5				0	0	0	0	1	2
kaka_5um	0	0	0	0	0	0	0	0	0	0				0	0	0	0	1	4					0	0	0	0	0	3				0	0	0	0	1	1
kaka_15um	0	0	0	0	0	0	0	8	0	0				0	0	0	0	3	2					0	0	0	0	0	0				0	0	0	0	3	2
kaka_50um	0	0	0	0	0	0	0	0	0	0				0	0	0	0	9	0					0	0	0	0	0	0				0	0	0	0	9	0
kaka_100um	0	2	0	4	0	3	2	1	1	1			average	0	0	0	0.2	2.8	3				average	0	0	0	0	0	1.8			average	0	0	0	0.2	2.8	1.2
kaka_150um	0	2	4	2	1	2	2	1	2	1			std	0	0	0	0.4472	3.6332	2.6458				std	0	0	0	0	0	2.1699			std	0	0	0	0.4472	3.6332	0.8367
kaka_5nm	-	-	-	-	-	-	-	-	-	-
kaka_g225r_0uM	0	0	0	0	0	0	0	0	0	0
kaka_g225r_5uM	0	1	0	1	1	4	1	2	0	2			KAKA	0	0	0	0	2	2
kaka_g225r_15uM	1	3	0	12	0	4	0	4	0	2				0	0	0	0	4	6				KAKA	0	0	0	0	0	0			KAKA	0	0	0	0	2	2
kaka_g225r_50uM	28	33	29	45	41	49	16	13	18	10				0	0	0	0	3	3					0	0	0	0	0	4				0	0	0	0	4	2
kaka_g225r_100uM	109	119	180	61	139	42	212	40	82	192				0	0	8	0	3	3					0	0	0	0	0	1				0	0	0	0	3	2
kaka_g225r_150uM	146	41	158	61	121	55	107	46	109	39				0	0	0	0	2	3					0	0	0	0	2	2				0	0	8	0	1	1
kaka_g225r_5mM	-	-	-	-	-	-	-	-	-	-			AVERAGE	0	0	1.6	0	2.8	3.4					0	0	0	0	1	2				0	0	0	0	1	1
													STD	0	0	3.5777	0	0.8367	1.5166				average	0	0	0	0	0.6	1.8			average	0	0	1.6	0	2.2	1.6
a77v_kaka_g225r_0uM	0	6	0	5	0	1	0	0	0	0													std	0	0	0	0	0.8944	1.4832			std	0	0	3.5777	0	1.3038	0.5477
a77v_kaka_g225r_5uM	0	6	0	1	0	1	0	2	2	7
a77v_kaka_g225r_15uM	0	7	0	1	0	4	0	3	0	1			G225R	0	0	2	19	32	92
a77v_kaka_g225r_50uM	4	3	6	14	14	10	10	13	13	17				0	0	0	24	37	72
a77v_kaka_g225r_100uM	45	27	49	15	27	10	28	10	51	23				0	0	9	38	26	156													G225R	0	0	1	12	15	83
a77v_kaka_g225r_150uM	45	18	75	29	44	20	37	18	77	21				0	0	12	66	63	159				G225R	0	0	1	7	17	9				0	0	0	13	28	47
a77v_kaka_g225r_5mM	-	-	-	-	-	-	-	-	-	-				0	0	0	18	19	108					0	0	0	11	9	25				0	0	8	26	18	72
													average	0	0	4.6	33	35.4	117.4					0	0	1	12	8	84				0	0	8	36	47	68
													std	0	0	5.5498	20.0998	16.8315	38.7789					0	0	4	30	16	91				0	0	0	10	10	44
																								0	0	0	8	9	64			average	0	0	3.4	19.4	23.6	62.8
																							average	0	0	1.2	13.6	11.8	54.6			std	0	0	4.219	11.2161	14.639	16.7541
													KAKA_G225R	0	1	4	61	228	187				std	0	0	1.6432	9.3968	4.3243	36.1704
														0	1	12	74	241	219
														0	5	4	90	181	176
														0	3	4	29	252	153
														0	2	2	28	274	148
													AVERAGE	0	2.4	5.2	56.4	235.2	176.6				KAKA_G225R	0	0	1	28	109	146			KAKA_G225R	0	1	3	33	119	41
													STD	0	1.6733	3.8987	27.4645	34.68	28.6409					0	0	0	29	180	158				0	1	12	45	61	61
																								0	1	0	41	139	121				0	4	4	49	42	55
																								0	1	0	16	212	107				0	2	4	13	40	46
													A77V_KAKA_G225R	6	6	7	7	72	63					0	0	0	18	82	109				0	2	2	10	192	39
														5	1	1	20	64	104				average	0	0.4	0.2	26.4	144.4	128.2			average	0	2	5	30	90.8	48.4
														1	1	4	24	37	64				std	0	0.5477	0.4472	10.015	52.4719	22.775			std	0	1.2247	4	17.9165	64.9746	9.3702
														0	2	3	23	38	55
														0	9	1	30	74	98
													AVERAGE	2.4	3.8	3.2	20.8	57	76.8				A77V_KAKA_G225R	0	0	0	4	45	45			A77V_KAKA_G225R	6	6	7	3	27	18
													STD	2.881	3.5637	2.49	8.5264	18.1934	22.4655					0	0	0	6	49	75				5	1	1	14	15	29
																								0	0	0	14	27	44				1	1	4	10	10	20
																								0	0	0	10	28	37				0	2	3	13	10	18
																								0	2	0	13	51	77				0	7	1	17	23	21
																							AVERAGE	0	0.4	0	9.4	40	55.6			AVERAGE	2.4	3.4	3.2	11.4	17	21.2
																							STD	0	0.8944	0	4.3359	10.3923	18.8892			STD	2.881	2.881	2.49	5.3198	7.7136	4.5497

## Sheet: 6b
	system	d_3-10	d_h9	theta_h9	d_h10	theta_h10
0	KAKA/G225R ToD	13.3	13.4	41.6	35.5	86
1	KAKA/G225R ToD	12.7	13.6	41.1	35.9	85.8
2	KAKA/G225R ToD	13.3	13.4	41.2	35	77.7
0	WT H-H-H	13.9	14.4	59.7	38.4	62.9
1	WT H-H-H	13.8	14.3	54.7	37.7	67.9
2	WT H-H-H	14.6	14.5	58.7	38.6	66.8
0	WT H-H-P	12	15.5	57.3	36.9	60.1
1	WT H-H-P	14.5	13.2	60.9	37.4	62.9
2	WT H-H-P	14.2	15.4	53.6	37	62.8
0	WT H-P-P	13.2	13.5	48.6	32.6	69.4
1	WT H-P-P	14.6	14.2	61.4	36.6	55.5
2	WT H-P-P	15.9	13.5	48.9	35.8	71.8
	Average							Standard deviation
	system/variable	d_3-10	d_h9	theta_h9	d_h10	theta_h10		system/variable	d_3-10	d_h9	theta_h9	d_h10	theta_h10
	KAKA/G225R ToD	13.1	13.4667	41.3	35.4667	83.1667		KAKA/G225R ToD	0.34641	0.11547	0.264575	0.450925	4.73533
	WT H-H-H	14.1	14.4	57.7	38.2333	65.8667		WT H-H-H	0.43589	0.1	2.64575	0.472582	2.62742
	WT H-H-P	13.5667	14.7	57.2667	37.1	61.9333		WT H-H-P	1.36504	1.3	3.65011	0.264575	1.5885
	WT H-P-P	14.5667	13.7333	52.9667	35	65.5667		WT H-P-P	1.35031	0.404145	7.30502	2.1166	8.80019

## Sheet: s3a
WT	KAKA	N21S/KAKA	M68I/KAKA	KAKA/T8I	N21S/KAKA/T8I	M68I/KAKA/T8I
100	1.09	0.82	0.94	1.8	2.8	2.13
100	2.8	1.32	0.94	7.15	6.69	3.26
100	1.37	0	0	2.37	5.06	2.52
100	0.07			1.29	2.5	2.23
100	0.79			0.63
100	0.25			3.55
100	0.14			1.53
100	0.27			0.85
100	0.27			1.77
100	0.54			1.58
100	0.68			7.8
100	0.55			4.06
100	0.13			1.48
100	0.03			2.58
100	0.17			0.99
100	0.264571			0.23
100	0.447059			0.91
100	1.38758			2.10466
100	0.599932			0.744348
100				1.0395
100				1.78581
100				3.21611
100				4.05078
100				3.77135

## Sheet: s3b
WT	KAKA	KAKA/T8I	H87Q/KAKA/T8I	T107N/KAKA/T8I
100	1.09	1.8	2.5	2.02
100	2.8	7.15	4.71	3.42
100	1.37	2.37	8.14	7.59
100	0.07	1.29	7	3.2
100	0.79	0.63	4.74	4.81
100	0.25	3.55
100	0.14	1.53
100	0.27	0.85
100	0.27	1.77
100	0.54	1.58
100	0.68	7.8
100	0.55	4.06
100	0.13	1.48
100	0.03	2.58
100	0.17	0.99
100	0.264571	0.23
100	0.447059	0.91
100	1.38758	2.10466
100	0.599932	0.744348
100		1.0395
100		1.78581
100		3.21611
100		4.05078
100		3.77135

[truncated: 5 more sheets: s3c, blots for s4, s6a, s6c, s7]
